# Supplementary material for: Eco-Friendly Catalytic Synthesis of Top Value Chemicals from Valorization of Cellulose Waste
Source: Polymers (Basel). 2023 Mar 17;15(6):1501. doi: 10.3390/polym15061501 (PMC10053711; doi:10.3390/polym15061501)
Supplement: Supplementary file 1 [file polymers-15-01501-s001.zip]

Archive with 1 entries (1 files):
- polymers-2252404-supplementary.pdf
